# Supplementary material for: MiR319a-mediated salt stress response in poplar
Source: Hortic Res. 2024 Jun 7;11(8):uhae157. doi: 10.1093/hr/uhae157 (PMC11298623; doi:10.1093/hr/uhae157)
Supplement: Web_Material_uhae157 [file web_material_uhae157.zip]

Archive with 12 entries (12 files):
- Figure S1.pdf
- Figure S2.pdf
- Figure S3.pdf
- Figure S4.pdf
- Figure S5.pdf
- Figure S6.pdf
- Figure S7.pdf
- Figure S8.pdf
- Supplement Table 1. DEGs in miR319a-MIMIC transgenic-0319.xlsx
- Supplement Table 2 DEGs in miR319a-OE transgenic-0319.xlsx
- Supplement Table 3. Primers used in this study.xlsx
- Supplementary Figure-0514.docx
