# Supplementary material for: MiR319a-mediated salt stress response in poplar
Source: Hortic Res. 2024 Jun 7;11(8):uhae157. doi: 10.1093/hr/uhae157 (PMC11298623; doi:10.1093/hr/uhae157)
Supplement: Web_Material_uhae157 [file web_material_uhae157.zip › Supplement Table 1. DEGs in miR319a-MIMIC transgenic-0319.xlsx]

## Sheet: Up-regulated genes
Supplementary Table 1. DEGs in miR319a-MIMIC transgenic plants （46 up-regulated）
Gene ID	GO ID	Group	Description
Pag.B04G001785.1.v3.1	GO:0004659	UP	protein binding
Pag.B03G001500.3.v3.1	GO:0005634	UP	apoplast
Pag.A11G001242.4.v3.1	GO:0004197	UP	cysteine-type deubiquitinase activity
Pag.B17G000921.1.v3.1	GO:0005634	UP	cytosol
Pag.A01G002280.1.v3.1	GO:0008643	UP	protein binding
Pag.A01G003931.1.v3.1	GO:0005634	UP	nucleus
Pag.B10G000023.4.v3.1	GO:0004864	UP	abscisic acid binding
Pag.B16G000483.1.v3.1	GO:0005634	UP	positive regulation of DNA-templated transcription
Pag.A01G004343.2.v3.1	GO:0004853	UP	chloroplast
Pag.B01G002567.1.v3.1	GO:0003674	UP	defense response to other organism
Pag.B05G002223.1.v3.1	GO:0005886	UP	RNA metabolic process
Pag.A01G000174.2.v3.1	#N/A	UP	#N/A
Pag.B04G000686.3.v3.1	GO:0003674	UP	secondary metabolic process
Pag.A03G000851.1.v3.1	GO:0005634	UP	regulation of DNA-templated transcription
Pag.B09G000012.1.v3.1	GO:0005576	UP	response to water deprivation
Pag.B16G000275.1.v3.1	GO:0003697	UP	adenylylsulfatase activity
Pag.B12G001489.2.v3.1	GO:0004722	UP	myosin phosphatase activity
Pag.A19G000054.3.v3.1	GO:0005634	UP	response to abscisic acid
Pag.A05G000835.2.v3.1	GO:0016787	UP	response to wounding
Pag.A11G000244.1.v3.1	GO:0000976	UP	regulation of DNA-templated transcription
Pag.A10G001347.2.v3.1	#N/A	UP	#N/A
Pag.A08G001359.1.v3.1	GO:0005634	UP	vacuole
Pag.A17G001595.5.v3.1	GO:0003674	UP	extracellular region
Pag.A05G000304.2.v3.1	GO:0003714	UP	nucleus
Pag.B12G000491.1.v3.1	GO:0005216	UP	nucleus
Pag.B05G002299.1.v3.1	GO:0005737	UP	cytoplasm
Pag.A17G001189.2.v3.1	GO:0005737	UP	cellular response to hypoxia
Pag.A01G000117.1.v3.1	GO:0009507	UP	chloroplast thylakoid membrane
Pag.A04G000208.1.v3.1	GO:0004553	UP	cellular response to lipid
Pag.A08G000678.1.v3.1	GO:0005096	UP	jasmonic acid mediated signaling pathway
Pag.A05G000011.1.v3.1	GO:0009507	UP	chloroplast thylakoid membrane
Pag.A06G000557.1.v3.1	GO:0009507	UP	secondary shoot formation
Pag.A18G000434.1.v3.1	GO:0000398	UP	GTPase activity
Pag.B07G000988.1.v3.1	GO:0003674	UP	response to abscisic acid
Pag.B03G001791.1.v3.1	GO:0004553	UP	xyloglucan metabolic process
Pag.A04G001785.2.v3.1	GO:0003674	UP	chloroplast membrane
Pag.B03G001245.1.v3.1	GO:0005886	UP	urea transmembrane transport
Pag.A01G001094.1.v3.1	GO:0004722	UP	myosin phosphatase activity
Pag.A06G001429.1.v3.1	GO:0004180	UP	carboxypeptidase activity
Pag.A02G002762.1.v3.1	GO:0003674	UP	response to auxin
Pag.B10G000281.2.v3.1	GO:0005739	UP	proton transmembrane transport
Pag.A02G001474.1.v3.1	GO:0000062	UP	cellular response to hypoxia
Pag.A05G000746.1.v3.1	GO:0005634	UP	nucleus
Pag.B19G000854.3.v3.1	GO:0005576	UP	vacuole
Pag.A01G000094.1.v3.1	GO:0009507	UP	chloroplast thylakoid membrane
Pag.A06G001925.1.v3.1	GO:0004672	UP	cytokinesis

## Sheet: Down-regulated genes
Supplementary Table 1. DEGs in miR319a-MIMIC transgenic plants （21 down-regulated）
Gene ID	GO ID	Group	Description
Pag.A13G000832.1.v3.1	GO:0005634	DOWN	aromatic compound biosynthetic process
Pag.A10G000890.5.v3.1	GO:0003674	DOWN	regulation of developmental process
Pag.A09G000718.1.v3.1	GO:0004066	DOWN	cytoplasm
Pag.A02G001402.1.v3.1	GO:0005634	DOWN	plasma membrane
Pag.A06G002979.1.v3.1	GO:0003674	DOWN	regulation of developmental process
Pag.A13G000889.1.v3.1	GO:0003674	DOWN	response to nutrient levels
Pag.A13G001223.2.v3.1	#N/A	DOWN	#N/A
Pag.B04G000397.1.v3.1	GO:0005576	DOWN	beta-glucosidase activity
Pag.A19G001160.1.v3.1	GO:0004568	DOWN	somatic embryogenesis
Pag.A06G001676.1.v3.1	GO:0004601	DOWN	peroxidase activity
Pag.A02G001847.1.v3.1	#N/A	DOWN	#N/A
Pag.A01G003317.4.v3.1	GO:0003674	DOWN	response to herbivore
Pag.A16G000100.1.v3.1	GO:0005576	DOWN	plasma membrane
Pag.A18G000224.1.v3.1	GO:0005739	DOWN	transmembrane transport
Pag.A15G000018.2.v3.1	GO:0009793	DOWN	trichome morphogenesis
Pag.A19G001367.6.v3.1	GO:0005634	DOWN	nucleus
Pag.A06G001186.1.v3.1	GO:0009507	DOWN	chloroplast
Pag.A02G000138.1.v3.1	GO:0009507	DOWN	macromolecule biosynthetic process
Pag.A11G000271.1.v3.1	GO:0004553	DOWN	glucosinolate catabolic process
Pag.A11G001686.5.v3.1	GO:0004553	DOWN	protein modification process
Pag.B19G001293.1.v3.1	GO:0004568	DOWN	somatic embryogenesis
