# Supplementary material for: MiR319a-mediated salt stress response in poplar
Source: Hortic Res. 2024 Jun 7;11(8):uhae157. doi: 10.1093/hr/uhae157 (PMC11298623; doi:10.1093/hr/uhae157)
Supplement: Web_Material_uhae157 [file web_material_uhae157.zip › Supplement Table 2 DEGs in miR319a-OE transgenic-0319.xlsx]

## Sheet: Up-regulated genes
Supplementary Table 2. DEGs in miR319a-OE transgenic plants.(462 up-regulated)
Gene ID	GO ID	Group	Description
Pag.B12G000717.1.v3.1	GO:0003700	UP	regulation of secondary shoot formation
Pag.B08G000239.1.v3.1	GO:0004650	UP	lipid biosynthetic process
Pag.B15G000606.1.v3.1	GO:0004714	UP	negative regulation of floral organ abscission
Pag.A01G001869.1.v3.1	GO:0005634	UP	protein binding
Pag.A18G000168.1.v3.1	GO:0005506	UP	protein binding
Pag.B10G000955.3.v3.1	GO:0005634	UP	mRNA catabolic process
Pag.B01G004035.1.v3.1	GO:0004672	UP	plasma membrane
Pag.A19G000973.2.v3.1	GO:0005634	UP	regulation of DNA-templated transcription
Pag.B10G001023.1.v3.1	GO:0005576	UP	chloroplast
Pag.A04G000197.1.v3.1	GO:0003674	UP	defense response
Pag.A01G001290.6.v3.1	GO:0005634	UP	regulation of DNA-templated transcription
Pag.A11G001691.1.v3.1	GO:0005576	UP	aromatic compound biosynthetic process
Pag.B08G001757.1.v3.1	GO:0005634	UP	defense response to fungus
Pag.B08G001819.1.v3.1	GO:0005794	UP	endoplasmic reticulum
Pag.B02G002112.1.v3.1	GO:0005794	UP	plant epidermis development
Pag.A10G001262.1.v3.1	GO:0003674	UP	cytoplasm
Pag.A08G000927.6.v3.1	GO:0009507	UP	cellular response to high light intensity
Pag.A17G000327.1.v3.1	GO:0005737	UP	defense response to fungus
Pag.B10G000736.1.v3.1	GO:0005634	UP	RNA metabolic process
Pag.B03G001340.1.v3.1	GO:0003674	UP	response to auxin
Pag.B17G000270.1.v3.1	GO:0005576	UP	defense response to other organism
Pag.B11G000285.1.v3.1	GO:0000290	UP	cytoplasm
Pag.A05G000493.3.v3.1	GO:0000149	UP	cytoplasm
Pag.B08G000206.1.v3.1	GO:0000398	UP	defense response to fungus
Pag.B07G000072.1.v3.1	GO:0004672	UP	protein binding
Pag.B17G000076.1.v3.1	GO:0000976	UP	response to gibberellin
Pag.B05G000093.3.v3.1	GO:0005739	UP	gravitropism
Pag.B17G000833.1.v3.1	GO:0005509	UP	calcium ion binding
Pag.A14G001686.1.v3.1	GO:0016020	UP	secretory vesicle
Pag.A01G004263.3.v3.1	GO:0004722	UP	mitochondrion
Pag.B04G000706.1.v3.1	#N/A	UP	#N/A
Pag.A08G000900.2.v3.1	GO:0004674	UP	cytoplasm
Pag.A19G000784.1.v3.1	GO:0000049	UP	nuclear pore
Pag.B03G000974.1.v3.1	GO:0005575	UP	tissue development
Pag.A10G001433.1.v3.1	GO:0009507	UP	sporopollenin biosynthetic process
Pag.A06G002009.1.v3.1	GO:0005737	UP	regulation of jasmonic acid mediated signaling pathway
Pag.B08G001528.1.v3.1	GO:0005739	UP	beta-glucosidase activity
Pag.B09G001630.3.v3.1	GO:0005576	UP	regulation of cellular biosynthetic process
Pag.B10G000625.1.v3.1	GO:0003674	UP	regulation of developmental process
Pag.A08G000690.2.v3.1	GO:0005634	UP	biological_process
Pag.A01G004627.1.v3.1	GO:0005509	UP	cellular response to hypoxia
Pag.A14G000755.1.v3.1	GO:0003674	UP	molecular_function
Pag.B01G001646.1.v3.1	GO:0005634	UP	positive regulation of DNA-templated transcription
Pag.A18G000243.1.v3.1	GO:0032977	UP	protein insertion into mitochondrial inner membrane from matrix
Pag.A01G002369.2.v3.1	GO:0004665	UP	chloroplast
Pag.A01G000501.1.v3.1	GO:0005794	UP	Golgi trans cisterna
Pag.A01G004905.1.v3.1	GO:0004373	UP	starch biosynthetic process
Pag.B04G000324.3.v3.1	GO:0005739	UP	response to salt stress
Pag.B10G000018.1.v3.1	GO:0005215	UP	transport
Pag.A06G000300.2.v3.1	GO:0003700	UP	negative regulation of DNA-templated transcription
Pag.A18G000998.1.v3.1	GO:0005575	UP	response to salt stress
Pag.A18G000750.1.v3.1	GO:0005634	UP	transcription cis-regulatory region binding
Pag.A18G001348.1.v3.1	GO:0003674	UP	nucleus
Pag.A08G000590.4.v3.1	GO:0005634	UP	nucleus
Pag.B10G000200.1.v3.1	GO:0005634	UP	RNA metabolic process
Pag.A01G002920.1.v3.1	GO:0005215	UP	alpha-ketoglutarate transmembrane transporter activity
Pag.A02G002646.2.v3.1	GO:0004024	UP	zinc ion binding
Pag.A02G000773.1.v3.1	GO:0003674	UP	molecular_function
Pag.A05G000537.1.v3.1	GO:0005515	UP	plastid
Pag.A06G000369.4.v3.1	GO:0003674	UP	regulation of cellular biosynthetic process
Pag.B01G004478.4.v3.1	GO:0004674	UP	nucleus
Pag.A15G000665.1.v3.1	GO:0003723	UP	RNA binding
Pag.B14G001601.3.v3.1	GO:0016020	UP	secretory vesicle
Pag.A10G001727.1.v3.1	GO:0016020	UP	stromule
Pag.B01G004135.2.v3.1	#N/A	UP	#N/A
Pag.B06G002271.2.v3.1	GO:0005634	UP	plasma membrane
Pag.B05G002441.1.v3.1	GO:0003674	UP	defense response
Pag.A13G000408.1.v3.1	GO:0005737	UP	response to lipid
Pag.B05G000402.1.v3.1	GO:0003677	UP	nucleus
Pag.A02G002453.1.v3.1	GO:0009718	UP	anthocyanin-containing compound biosynthetic process
Pag.A16G000319.1.v3.1	GO:0005739	UP	plant-type vacuole membrane
Pag.A17G000078.1.v3.1	GO:0005576	UP	defense response to other organism
Pag.A09G000199.1.v3.1	GO:0003674	UP	molecular_function
Pag.B03G001647.1.v3.1	GO:0000987	UP	transcription cis-regulatory region binding
Pag.B17G000268.1.v3.1	GO:0005576	UP	defense response to other organism
Pag.A01G003205.1.v3.1	GO:0006470	UP	abscisic acid-activated signaling pathway
Pag.A02G001110.1.v3.1	GO:0005739	UP	vesicle
Pag.A11G001469.1.v3.1	GO:0051015	UP	seed morphogenesis
Pag.B09G001577.1.v3.1	GO:0000932	UP	poly(A)-specific ribonuclease activity
Pag.B17G001358.5.v3.1	GO:0005739	UP	succinate transmembrane transporter activity
Pag.A04G001993.1.v3.1	GO:0000932	UP	poly(A)-specific ribonuclease activity
Pag.B17G000654.1.v3.1	GO:0005576	UP	lipase activity
Pag.B03G001630.1.v3.1	GO:0006511	UP	ubiquitin protein ligase activity
Pag.A06G000936.1.v3.1	GO:0005634	UP	nucleus
Pag.B04G002004.1.v3.1	GO:0004674	UP	leaf senescence
Pag.A09G000992.3.v3.1	GO:0005634	UP	regulation of tryptophan metabolic process
Pag.B07G000628.1.v3.1	GO:0005783	UP	endoplasmic reticulum
Pag.B16G001267.9.v3.1	GO:0003723	UP	RNA modification
Pag.A14G000738.4.v3.1	GO:0000981	UP	cutin biosynthetic process
Pag.A01G003101.6.v3.1	GO:0005634	UP	intracellular distribution of mitochondria
Pag.B10G001729.1.v3.1	GO:0016757	UP	UDP-glycosyltransferase activity
Pag.A05G001647.1.v3.1	GO:0005739	UP	transmembrane transport
Pag.B18G000437.1.v3.1	GO:0005737	UP	membrane
Pag.A01G005463.1.v3.1	GO:0005524	UP	proton motive force-driven ATP synthesis
Pag.B12G001125.1.v3.1	GO:0003674	UP	molecular_function
Pag.A18G001036.1.v3.1	GO:0004672	UP	plasma membrane
Pag.B19G001333.1.v3.1	GO:0005737	UP	response to cold
Pag.B07G000137.1.v3.1	GO:0005739	UP	mitochondrion
Pag.A02G002643.2.v3.1	GO:0005507	UP	plant-type cell wall
Pag.B03G002307.2.v3.1	GO:0004672	UP	systemic acquired resistance
Pag.A03G001746.1.v3.1	GO:0003674	UP	monocarboxylic acid biosynthetic process
Pag.A01G004848.1.v3.1	GO:0004672	UP	innate immune response
Pag.B10G000699.1.v3.1	GO:0005737	UP	cytoplasm
Pag.B16G000280.1.v3.1	GO:0003697	UP	adenylylsulfatase activity
Pag.A14G001675.1.v3.1	GO:0005576	UP	regulation of cellular biosynthetic process
Pag.A08G002092.1.v3.1	GO:0005634	UP	response to jasmonic acid
Pag.A09G001014.1.v3.1	GO:0005634	UP	carboxylic acid biosynthetic process
Pag.B15G000128.1.v3.1	GO:0005634	UP	regulation of DNA-templated transcription
Pag.B01G001537.1.v3.1	GO:0004743	UP	glycolytic process
Pag.A05G000155.2.v3.1	GO:0005634	UP	histone binding
Pag.A06G001889.1.v3.1	GO:0003674	UP	regulation of gene expression
Pag.A01G004577.1.v3.1	GO:0005509	UP	cellular response to hypoxia
Pag.A01G002633.3.v3.1	GO:0003682	UP	nucleolus
Pag.B07G000615.1.v3.1	GO:0005507	UP	extracellular region
Pag.B16G000493.1.v3.1	GO:0004553	UP	xyloglucan metabolic process
Pag.A17G001409.1.v3.1	GO:0004601	UP	peroxidase activity
Pag.B05G002010.5.v3.1	GO:0005576	UP	extracellular region
Pag.A18G000304.1.v3.1	GO:0005576	UP	cellular response to hypoxia
Pag.B05G000664.1.v3.1	GO:0003674	UP	regulation of cellular biosynthetic process
Pag.A02G001493.8.v3.1	GO:0000976	UP	response to wounding
Pag.B01G004802.4.v3.1	GO:0003954	UP	ATP synthesis coupled electron transport
Pag.A01G001592.1.v3.1	GO:0003674	UP	cytoplasm
Pag.A17G001830.1.v3.1	GO:0004601	UP	peroxidase activity
Pag.B03G000856.1.v3.1	GO:0005506	UP	flavonoid biosynthetic process
Pag.B05G002621.1.v3.1	GO:0004420	UP	peroxisomal membrane
Pag.B05G000283.2.v3.1	GO:0003674	UP	organic substance catabolic process
Pag.B05G000725.1.v3.1	GO:0005634	UP	negative regulation of ethylene-activated signaling pathway
Pag.A04G000755.2.v3.1	GO:0005576	UP	apoplast
Pag.B07G000720.1.v3.1	GO:0005459	UP	transmembrane transporter activity
Pag.B07G001089.1.v3.1	GO:0003674	UP	plasma membrane
Pag.B17G000768.1.v3.1	GO:0005216	UP	inward rectifier potassium channel activity
Pag.A01G001179.7.v3.1	GO:0003723	UP	mitochondrion
Pag.B13G000236.1.v3.1	GO:0005634	UP	phototropism
Pag.A13G000380.1.v3.1	GO:0005634	UP	plasma membrane
Pag.B12G000112.1.v3.1	GO:0005576	UP	seed development
Pag.A05G002030.3.v3.1	GO:0005576	UP	extracellular region
Pag.B05G002606.1.v3.1	GO:0005337	UP	plant-type vacuole membrane
Pag.B14G001587.1.v3.1	GO:0003674	UP	extracellular region
Pag.A08G001260.2.v3.1	GO:0003674	UP	chloroplast
Pag.B05G001481.3.v3.1	GO:0005576	UP	secretory vesicle
Pag.B14G001068.1.v3.1	GO:0004650	UP	cellular lipid metabolic process
Pag.A02G001911.1.v3.1	GO:0009507	UP	chloroplast thylakoid
Pag.B03G000858.1.v3.1	GO:0005506	UP	flavonoid biosynthetic process
Pag.A19G000406.1.v3.1	GO:0009507	UP	response to lithium ion
Pag.B19G000715.1.v3.1	GO:0005737	UP	response to lipid
Pag.B10G001503.1.v3.1	GO:0003674	UP	trans-Golgi network
Pag.A06G002212.5.v3.1	GO:0005634	UP	protein binding
Pag.A14G001127.1.v3.1	GO:0005783	UP	protein-cysteine S-palmitoyltransferase activity
Pag.A02G000343.1.v3.1	GO:0003333	UP	amino acid transmembrane transporter activity
Pag.B07G001674.1.v3.1	#N/A	UP	#N/A
Pag.A02G001783.3.v3.1	GO:0004805	UP	trehalose biosynthetic process
Pag.B06G002684.1.v3.1	GO:0005634	UP	nucleus
Pag.A01G000736.1.v3.1	GO:0005506	UP	iron ion binding
Pag.A14G001433.1.v3.1	GO:0003674	UP	response to light stimulus
Pag.A15G001094.3.v3.1	GO:0005783	UP	protein binding
Pag.B16G000281.1.v3.1	GO:0000287	UP	pyruvate decarboxylase activity
Pag.A08G001633.2.v3.1	GO:0005576	UP	extracellular region
Pag.B12G001130.1.v3.1	GO:0003674	UP	RNA metabolic process
Pag.B03G001794.1.v3.1	GO:0005509	UP	reactive oxygen species metabolic process
Pag.B15G001432.2.v3.1	GO:0003690	UP	termination of mitochondrial transcription
Pag.B08G000245.1.v3.1	GO:0003723	UP	RNA modification
Pag.A09G000486.1.v3.1	GO:0003674	UP	inorganic ion homeostasis
Pag.B05G001664.2.v3.1	GO:0005634	UP	protein binding
Pag.A01G001881.1.v3.1	GO:0009507	UP	linoleate 13S-lipoxygenase activity
Pag.B09G001440.3.v3.1	GO:0005506	UP	heme binding
Pag.B19G001582.3.v3.1	GO:0003954	UP	ATP synthesis coupled electron transport
Pag.A18G001359.4.v3.1	GO:0003999	UP	adenine salvage
Pag.A17G001333.4.v3.1	#N/A	UP	#N/A
Pag.B04G002009.5.v3.1	GO:0005576	UP	regulation of cellular biosynthetic process
Pag.B03G002172.1.v3.1	GO:0005576	UP	defense response to other organism
Pag.B03G001796.1.v3.1	GO:0003674	UP	response to fungus
Pag.A01G003454.4.v3.1	GO:0009507	UP	cell redox homeostasis
Pag.A01G000373.1.v3.1	GO:0005886	UP	plasmodesma
Pag.A01G002769.1.v3.1	GO:0005576	UP	extracellular region
Pag.B09G000651.1.v3.1	GO:0000460	UP	maturation of 5.8S rRNA
Pag.B01G001108.1.v3.1	GO:0003674	UP	small molecule metabolic process
Pag.B01G004417.7.v3.1	GO:0005096	UP	nucleus
Pag.A09G000841.3.v3.1	GO:0000287	UP	inositol-1,3,4-trisphosphate 5-kinase activity
Pag.B01G000639.1.v3.1	GO:0005739	UP	Group II intron splicing
Pag.B15G001459.1.v3.1	GO:0005739	UP	defense response to other organism
Pag.B05G001815.4.v3.1	GO:0004674	UP	indole glucosinolate metabolic process
Pag.B05G001877.1.v3.1	GO:0000978	UP	negative regulation of secondary cell wall biogenesis
Pag.A01G001693.1.v3.1	GO:0005634	UP	kinase binding
Pag.A11G001045.1.v3.1	GO:0009507	UP	plastid
Pag.A04G002314.1.v3.1	GO:0005506	UP	abscisic acid metabolic process
Pag.B04G001944.1.v3.1	GO:0000932	UP	poly(A)-specific ribonuclease activity
Pag.A08G001643.5.v3.1	GO:0003674	UP	cellular_component
Pag.B17G000934.1.v3.1	GO:0004674	UP	protein kinase activity
Pag.A01G005142.3.v3.1	GO:0005634	UP	nucleus
Pag.A01G000354.1.v3.1	GO:0005737	UP	chloroplast stroma
Pag.A04G001514.2.v3.1	GO:0003674	UP	response to auxin
Pag.A05G001627.1.v3.1	GO:0003674	UP	extracellular region
Pag.B01G003144.4.v3.1	GO:0005739	UP	protein binding
Pag.A12G000807.1.v3.1	GO:0000278	UP	DNA-templated DNA replication
Pag.A13G001396.1.v3.1	GO:0003674	UP	molecular_function
Pag.B14G000322.1.v3.1	GO:0000165	UP	protein binding
Pag.B09G001479.2.v3.1	GO:0005794	UP	glycosyltransferase activity
Pag.B03G001957.4.v3.1	GO:0009507	UP	carotene catabolic process
Pag.A08G002441.4.v3.1	GO:0009705	UP	potassium ion transmembrane transport
Pag.A02G000929.1.v3.1	GO:0005506	UP	seed development
Pag.A14G000255.1.v3.1	GO:0005737	UP	defense response to bacterium
Pag.B06G002237.1.v3.1	GO:0005576	UP	electron transfer activity
Pag.B16G001193.1.v3.1	GO:0005634	UP	positive regulation of DNA-templated transcription
Pag.A06G000087.1.v3.1	GO:0050378	UP	trans-Golgi network
Pag.A01G000543.1.v3.1	GO:0005575	UP	oxoacid metabolic process
Pag.B05G001502.1.v3.1	GO:0005794	UP	pollen tube development
Pag.B18G000870.1.v3.1	GO:0004252	UP	protein binding
Pag.A16G000182.1.v3.1	GO:0003700	UP	positive regulation of autophagy
Pag.A08G001414.1.v3.1	GO:0004616	UP	chloroplast stroma
Pag.B09G001410.2.v3.1	GO:0005576	UP	molecular_function
Pag.B14G001590.1.v3.1	GO:0005576	UP	regulation of cellular biosynthetic process
Pag.B07G001335.1.v3.1	GO:0071456	UP	cellular response to lipid
Pag.A01G003523.2.v3.1	#N/A	UP	#N/A
Pag.A10G000541.1.v3.1	GO:0004364	UP	lateral root development
Pag.A08G001839.1.v3.1	GO:0005634	UP	defense response to fungus
Pag.B17G000204.1.v3.1	GO:0009507	UP	alpha-amino acid metabolic process
Pag.B07G001311.3.v3.1	GO:0003674	UP	biological_process
Pag.A10G000626.1.v3.1	GO:0004672	UP	protein phosphorylation
Pag.B01G004348.1.v3.1	GO:0005509	UP	cellular response to hypoxia
Pag.A17G001826.1.v3.1	GO:0004601	UP	peroxidase activity
Pag.A14G002074.1.v3.1	GO:0003677	UP	cellular response to heat
Pag.B05G000367.1.v3.1	GO:0004674	UP	protein serine/threonine kinase activity
Pag.A03G001593.2.v3.1	GO:0005886	UP	biological_process
Pag.A08G000583.4.v3.1	GO:0005576	UP	extracellular region
Pag.A05G001139.4.v3.1	GO:0005886	UP	mRNA binding
Pag.B17G000686.1.v3.1	GO:0005634	UP	protein binding
Pag.B13G000038.1.v3.1	GO:0005737	UP	signal transduction
Pag.B16G000458.1.v3.1	GO:0004032	UP	cytoplasm
Pag.A08G000238.1.v3.1	GO:0004650	UP	lipid biosynthetic process
Pag.B01G000261.1.v3.1	GO:0004674	UP	nucleus
Pag.A17G001268.1.v3.1	GO:0004197	UP	cysteine-type deubiquitinase activity
Pag.B06G001875.1.v3.1	GO:0004322	UP	chloroplast thylakoid membrane
Pag.B03G000870.1.v3.1	GO:0003674	UP	Golgi trans cisterna
Pag.B03G001599.1.v3.1	GO:0000976	UP	protein binding
Pag.B05G002537.1.v3.1	GO:0000462	UP	endonucleolytic cleavage of tricistronic rRNA transcript (SSU-rRNA, 5.8S rRNA, LSU-rRNA)
Pag.B09G001560.1.v3.1	GO:0005507	UP	extracellular region
Pag.A17G000311.1.v3.1	GO:0005576	UP	defense response to other organism
Pag.B10G000139.1.v3.1	GO:0005634	UP	nucleus
Pag.B04G000056.4.v3.1	GO:0004672	UP	pigment metabolic process
Pag.A05G001208.1.v3.1	GO:0005737	UP	response to hypoxia
Pag.A01G004125.1.v3.1	GO:0003674	UP	embryo development ending in seed dormancy
Pag.B15G000199.1.v3.1	GO:0004857	UP	plastid
Pag.A05G001626.6.v3.1	GO:0003674	UP	extracellular region
Pag.A02G002648.1.v3.1	GO:0003674	UP	cytosol
Pag.A17G001189.2.v3.1	GO:0005737	UP	cellular response to hypoxia
Pag.B01G004278.1.v3.1	GO:0004672	UP	brassinosteroid mediated signaling pathway
Pag.B05G000836.1.v3.1	GO:0004512	UP	inositol-3-phosphate synthase activity
Pag.A18G001543.1.v3.1	GO:0003729	UP	negative regulation of metabolic process
Pag.A06G002362.1.v3.1	GO:0005576	UP	electron transfer activity
Pag.B05G002265.1.v3.1	GO:0003677	UP	regulation of DNA-templated transcription
Pag.B16G000995.5.v3.1	GO:0005634	UP	regulation of flavonoid biosynthetic process
Pag.B17G000231.1.v3.1	GO:0005737	UP	defense response to fungus
Pag.A09G001567.3.v3.1	GO:0005576	UP	regulation of cellular biosynthetic process
Pag.A16G000456.1.v3.1	GO:0005794	UP	biological_process
Pag.B15G000917.2.v3.1	GO:0005789	UP	protein insertion into ER membrane
Pag.B06G002109.1.v3.1	GO:0004674	UP	regulation of cytokinesis
Pag.A16G000298.1.v3.1	GO:0005634	UP	nucleus
Pag.B06G001718.2.v3.1	GO:0000287	UP	glycolytic process
Pag.B18G000801.5.v3.1	GO:0005634	UP	phototropism
Pag.A06G001263.3.v3.1	GO:0000287	UP	biotin biosynthetic process
Pag.B18G000245.1.v3.1	GO:0005576	UP	vacuole
Pag.B01G004137.1.v3.1	GO:0008686	UP	riboflavin biosynthetic process
Pag.B05G000594.1.v3.1	GO:0005575	UP	beta-glucosidase activity
Pag.B08G001725.4.v3.1	GO:0003723	UP	ribosome binding
Pag.B14G001373.3.v3.1	GO:0005575	UP	protein metabolic process
Pag.B06G000973.3.v3.1	GO:0005739	UP	trans-Golgi network
Pag.B16G001026.3.v3.1	GO:0005737	UP	ethylene biosynthetic process
Pag.B13G000791.1.v3.1	GO:0005737	UP	response to lipid
Pag.A01G000369.2.v3.1	GO:0003674	UP	indole-containing compound biosynthetic process
Pag.B03G001721.4.v3.1	GO:0000462	UP	maturation of SSU-rRNA from tricistronic rRNA transcript (SSU-rRNA, 5.8S rRNA, LSU-rRNA)
Pag.A06G001209.3.v3.1	GO:0005634	UP	nucleus
Pag.B01G002647.1.v3.1	GO:0006396	UP	RNA processing
Pag.A01G004386.1.v3.1	GO:0005634	UP	negative regulation of DNA-templated transcription
Pag.A05G002058.2.v3.1	GO:0008150	UP	chloroplast
Pag.B17G001224.1.v3.1	GO:0005794	UP	trans-Golgi network
Pag.A10G001502.1.v3.1	GO:0005886	UP	plasma membrane
Pag.B04G000846.1.v3.1	GO:0005634	UP	potassium ion homeostasis
Pag.A01G001014.4.v3.1	GO:0005634	UP	transcription cis-regulatory region binding
Pag.B01G004466.1.v3.1	GO:0003729	UP	cytoplasmic stress granule
Pag.A10G001378.1.v3.1	GO:0003674	UP	chloroplast
Pag.B05G001630.9.v3.1	GO:0003674	UP	extracellular region
Pag.A01G001205.1.v3.1	GO:0005524	UP	chloroplast
Pag.A09G001002.4.v3.1	GO:0003674	UP	nucleus
Pag.B07G001541.1.v3.1	GO:0005634	UP	triterpenoid biosynthetic process
Pag.A04G000994.1.v3.1	GO:0004842	UP	zinc ion binding
Pag.B12G001437.1.v3.1	GO:0004805	UP	nucleus
Pag.B07G001581.1.v3.1	GO:0000312	UP	plastid
Pag.B02G002684.1.v3.1	GO:0000972	UP	nuclear pore outer ring
Pag.B05G001504.1.v3.1	GO:0005794	UP	pollen tube development
Pag.B17G001334.2.v3.1	GO:0005886	UP	response to heat
Pag.B07G001423.1.v3.1	GO:0003674	UP	response to water deprivation
Pag.B10G002255.1.v3.1	GO:0000287	UP	glycolytic process
Pag.B17G000267.1.v3.1	GO:0005576	UP	defense response to other organism
Pag.A19G001151.1.v3.1	GO:0005576	UP	extracellular region
Pag.A01G003976.1.v3.1	GO:0005634	UP	GDP-D-glucose phosphorylase activity
Pag.A06G000913.1.v3.1	GO:0005739	UP	chloroplast
Pag.A02G002400.1.v3.1	GO:0005634	UP	response to freezing
Pag.A17G000745.1.v3.1	GO:0005634	UP	protein binding
Pag.A18G000631.2.v3.1	GO:0004553	UP	plant-type cell wall
Pag.A16G000340.1.v3.1	GO:0005634	UP	gynoecium development
Pag.B08G002185.1.v3.1	GO:0005506	UP	chloroplast
Pag.A03G001129.3.v3.1	GO:0005794	UP	root morphogenesis
Pag.A06G001637.1.v3.1	GO:0003729	UP	mRNA processing
Pag.A01G003506.1.v3.1	GO:0000287	UP	defense response to fungus
Pag.B01G003619.1.v3.1	GO:0000175	UP	mitochondrial RNA processing
Pag.B10G001681.1.v3.1	GO:0005576	UP	protein binding
Pag.A19G001007.2.v3.1	GO:0004674	UP	kinase activity
Pag.A04G001221.1.v3.1	GO:0005634	UP	UDP-L-arabinose metabolic process
Pag.B01G000767.1.v3.1	GO:0003674	UP	macromolecule modification
Pag.B01G002793.1.v3.1	GO:0003674	UP	cellular response to organic cyclic compound
Pag.B05G001247.1.v3.1	GO:0005576	UP	response to oxidative stress
Pag.B16G000320.1.v3.1	GO:0005739	UP	plant-type vacuole membrane
Pag.B01G001800.1.v3.1	GO:0005506	UP	flavonoid biosynthetic process
Pag.A05G002310.1.v3.1	GO:0005737	UP	regulation of DNA-templated transcription
Pag.A11G001459.1.v3.1	GO:0005506	UP	oxidoreductase activity, acting on paired donors, with incorporation or reduction of molecular oxygen, NAD(P)H as one donor, and incorporation of one atom of oxygen
Pag.B03G002015.1.v3.1	GO:0003700	UP	negative regulation of DNA-templated transcription
Pag.A18G000634.3.v3.1	GO:0004553	UP	cellular response to hypoxia
Pag.B11G000272.1.v3.1	GO:0003674	UP	nucleus
Pag.A10G001977.1.v3.1	GO:0005634	UP	regulatory ncRNA-mediated gene silencing
Pag.A01G002598.6.v3.1	GO:0003674	UP	defense response
Pag.B08G002158.4.v3.1	GO:0003824	UP	response to wounding
Pag.B01G000161.1.v3.1	GO:0005737	UP	defense response to other organism
Pag.A11G001137.3.v3.1	GO:0004722	UP	mitochondrion
Pag.A16G000017.2.v3.1	GO:0000307	UP	regulation of G2/M transition of mitotic cell cycle
Pag.B01G003479.3.v3.1	GO:0003333	UP	defense response
Pag.B14G000131.1.v3.1	GO:0000976	UP	response to wounding
Pag.B01G002850.3.v3.1	GO:0004497	UP	brassinosteroid biosynthetic process
Pag.A18G001593.1.v3.1	GO:0009507	UP	chloroplast
Pag.B03G000550.4.v3.1	GO:0005634	UP	nucleus
Pag.B04G001324.1.v3.1	GO:0009507	UP	endoplasmic reticulum
Pag.A11G000235.2.v3.1	GO:0005737	UP	mitochondrion
Pag.B01G000965.1.v3.1	GO:0005634	UP	response to salt
Pag.B03G001791.1.v3.1	GO:0004553	UP	xyloglucan metabolic process
Pag.A05G002424.1.v3.1	#N/A	UP	#N/A
Pag.A09G000184.1.v3.1	GO:0005634	UP	molecular_function
Pag.B01G000230.1.v3.1	GO:0005737	UP	chloroplast stroma
Pag.A14G001733.1.v3.1	GO:0003674	UP	regulation of developmental process
Pag.A02G001554.1.v3.1	GO:0005794	UP	pollen tube development
Pag.A06G002662.1.v3.1	GO:0005634	UP	chloroplast
Pag.B14G001067.1.v3.1	GO:0005783	UP	protein-cysteine S-palmitoyltransferase activity
Pag.B01G000822.1.v3.1	GO:0000727	UP	nucleus
Pag.A01G004430.2.v3.1	#N/A	UP	#N/A
Pag.B16G001225.3.v3.1	GO:0003700	UP	nucleus
Pag.B15G001296.1.v3.1	GO:0004722	UP	myosin phosphatase activity
Pag.A02G000637.1.v3.1	GO:0003674	UP	response to insect
Pag.A08G000349.1.v3.1	GO:0003674	UP	cellular catabolic process
Pag.A04G001747.1.v3.1	GO:0003674	UP	plasma membrane
Pag.B08G001121.1.v3.1	GO:0005634	UP	cytoplasm
Pag.A19G001013.1.v3.1	GO:0003674	UP	MICOS complex
Pag.B13G000811.2.v3.1	GO:0003688	UP	nuclear origin of replication recognition complex
Pag.B01G000180.1.v3.1	GO:0003674	UP	chloroplast
Pag.B07G001123.5.v3.1	GO:0004672	UP	protein kinase activity
Pag.B16G001311.3.v3.1	GO:0009687	UP	flavonol 3-O-glucosyltransferase activity
Pag.B01G001704.2.v3.1	GO:0003674	UP	response to light stimulus
Pag.A05G000608.1.v3.1	GO:0005634	UP	protein binding
Pag.B04G000834.1.v3.1	GO:0009507	UP	peroxisome
Pag.A13G000902.2.v3.1	GO:0003674	UP	nucleus
Pag.A10G000981.1.v3.1	GO:0004674	UP	photoperiodism, flowering
Pag.B01G000791.1.v3.1	GO:0004553	UP	xyloglucan metabolic process
Pag.B15G000525.1.v3.1	GO:0003993	UP	acid phosphatase activity
Pag.A02G000356.1.v3.1	GO:0005634	UP	nucleus
Pag.A04G001819.2.v3.1	GO:0005634	UP	cytokinin biosynthetic process
Pag.A01G003784.7.v3.1	GO:0003333	UP	defense response
Pag.B10G001517.1.v3.1	GO:0003674	UP	trans-Golgi network
Pag.A09G000488.2.v3.1	GO:0003674	UP	inorganic ion homeostasis
Pag.B01G000766.2.v3.1	GO:0005506	UP	sterol biosynthetic process
Pag.A14G000182.1.v3.1	GO:0000976	UP	response to wounding
Pag.B14G000127.1.v3.1	GO:0000976	UP	response to wounding
Pag.A01G000693.1.v3.1	GO:0005737	UP	protein binding
Pag.A06G000810.7.v3.1	GO:0005634	UP	nucleus
Pag.B16G000105.1.v3.1	GO:0005576	UP	extracellular region
Pag.B06G002225.2.v3.1	GO:0005337	UP	positive regulation of RNA metabolic process
Pag.A17G001150.1.v3.1	GO:0005524	UP	UMP salvage
Pag.A10G001268.1.v3.1	GO:0000786	UP	negative regulation of DNA recombination
Pag.B16G001372.6.v3.1	GO:0005634	UP	nucleus
Pag.A06G002327.1.v3.1	GO:0004601	UP	extracellular region
Pag.B09G000179.1.v3.1	GO:0005634	UP	defense response to bacterium
Pag.B01G000386.1.v3.1	GO:0005634	UP	unidimensional cell growth
Pag.A18G001329.1.v3.1	GO:0005794	UP	Golgi apparatus
Pag.A17G000343.1.v3.1	GO:0005576	UP	defense response to other organism
Pag.B09G001211.9.v3.1	GO:0003674	UP	oxoacid metabolic process
Pag.B05G001079.4.v3.1	GO:0005634	UP	ribonucleoside triphosphate phosphatase activity
Pag.A06G000379.4.v3.1	GO:0003999	UP	adenine salvage
Pag.B05G002039.2.v3.1	GO:0005576	UP	molecular_function
Pag.B01G001006.1.v3.1	GO:0000976	UP	protein binding
Pag.B09G000361.1.v3.1	GO:0004722	UP	positive regulation of gibberellic acid mediated signaling pathway
Pag.B15G001385.3.v3.1	GO:0003674	UP	response to bacterium
Pag.A05G000905.1.v3.1	GO:0005509	UP	calcium ion binding
Pag.B04G000399.1.v3.1	GO:0009611	UP	response to wounding
Pag.A19G000446.3.v3.1	GO:0005737	UP	Golgi medial cisterna
Pag.B03G002377.1.v3.1	GO:0000976	UP	DNA binding
Pag.B04G002295.1.v3.1	GO:0005506	UP	abscisic acid metabolic process
Pag.B08G001384.1.v3.1	GO:0003400	UP	intracellular protein transport
Pag.A14G000578.1.v3.1	#N/A	UP	#N/A
Pag.A09G000321.1.v3.1	GO:0005543	UP	endocytosis
Pag.B07G000988.1.v3.1	GO:0003674	UP	response to abscisic acid
Pag.A18G000398.1.v3.1	GO:0003735	UP	plastid
Pag.A10G000813.1.v3.1	GO:0003690	UP	mismatch repair
Pag.B18G000859.6.v3.1	GO:0003777	UP	microtubule binding
Pag.B04G000122.1.v3.1	GO:0004604	UP	chloroplast
Pag.A02G000474.1.v3.1	GO:0071456	UP	cellular response to lipid
Pag.A15G001032.3.v3.1	GO:0004659	UP	protein binding
Pag.A01G000864.2.v3.1	GO:0005634	UP	regulation of jasmonic acid mediated signaling pathway
Pag.B08G001627.1.v3.1	GO:0003674	UP	organic cyclic compound catabolic process
Pag.A05G001663.1.v3.1	GO:0005634	UP	protein binding
Pag.B19G001241.2.v3.1	GO:0005507	UP	oxidoreductase activity
Pag.A01G001844.1.v3.1	GO:0003674	UP	cellular response to cytokinin stimulus
Pag.A14G001009.1.v3.1	GO:0005634	UP	trichome branching
Pag.B05G002243.1.v3.1	GO:0005634	UP	nucleus
Pag.A17G000594.1.v3.1	GO:0005096	UP	cytoplasm
Pag.B14G001312.1.v3.1	GO:0004674	UP	defense response to other organism
Pag.A08G001520.1.v3.1	GO:0000727	UP	GINS complex
Pag.B04G000591.1.v3.1	GO:0004672	UP	embryo development ending in seed dormancy
Pag.B04G000439.3.v3.1	GO:0000184	UP	telomerase RNA binding
Pag.B03G001561.1.v3.1	GO:0005576	UP	(-)-pinoresinol biosynthetic process
Pag.B05G000321.1.v3.1	GO:0005506	UP	positive regulation of RNA metabolic process
Pag.B01G001633.1.v3.1	GO:0004088	UP	chloroplast
Pag.B12G001379.8.v3.1	GO:0003674	UP	cellular_component
Pag.A01G001368.2.v3.1	GO:0005507	UP	endosome
Pag.A19G001160.1.v3.1	GO:0004568	UP	somatic embryogenesis
Pag.B01G002829.1.v3.1	GO:0005737	UP	cinnamyl-alcohol dehydrogenase activity
Pag.B06G002041.1.v3.1	GO:0005576	UP	organic acid metabolic process
Pag.B14G000741.1.v3.1	GO:0005737	UP	plasma membrane
Pag.A02G002100.1.v3.1	GO:0003700	UP	cell development
Pag.B17G000293.2.v3.1	GO:0005634	UP	cytoplasm
Pag.A18G000824.10.v3.1	GO:0016020	UP	biological_process
Pag.A05G001981.1.v3.1	GO:0005634	UP	defense response to fungus
Pag.A05G001229.1.v3.1	GO:0009507	UP	cellular response to potassium ion starvation
Pag.B08G001617.1.v3.1	GO:0000976	UP	protein binding
Pag.A04G001076.1.v3.1	#N/A	UP	#N/A
Pag.B19G000268.2.v3.1	GO:0009507	UP	defense response to other organism
Pag.A08G000949.2.v3.1	GO:0003700	UP	transcription cis-regulatory region binding
Pag.B09G000673.1.v3.1	GO:0007165	UP	signal transduction
Pag.A10G001681.1.v3.1	GO:0009507	UP	defense response to bacterium
Pag.B03G001416.1.v3.1	GO:0005886	UP	response to organic cyclic compound
Pag.B19G000453.2.v3.1	GO:0005634	UP	methylation
Pag.A11G000502.1.v3.1	GO:0005634	UP	DNA-binding transcription factor activity
Pag.A05G000915.6.v3.1	GO:0006970	UP	cellular response to lipid
Pag.A17G001706.2.v3.1	GO:0005737	UP	cytoplasm
Pag.B12G001156.1.v3.1	GO:0005506	UP	anther development
Pag.A04G001118.1.v3.1	GO:0004497	UP	terpene biosynthetic process
Pag.A02G000910.2.v3.1	GO:0000976	UP	protein binding
Pag.A06G003099.1.v3.1	GO:0003924	UP	response to gibberellin
Pag.B06G001902.1.v3.1	GO:0005737	UP	regulation of jasmonic acid mediated signaling pathway
Pag.B04G001785.1.v3.1	GO:0004659	UP	protein binding
Pag.B02G000993.1.v3.1	GO:0005634	UP	transcription cis-regulatory region binding
Pag.B01G001684.1.v3.1	GO:0005634	UP	nucleus
Pag.B05G001251.1.v3.1	GO:0009507	UP	cellular response to potassium ion starvation
Pag.A05G000739.1.v3.1	GO:0005886	UP	suberin biosynthetic process
Pag.A01G001971.1.v3.1	GO:0005471	UP	secondary metabolite biosynthetic process
Pag.B09G001041.1.v3.1	GO:0004861	UP	regulation of cell cycle
Pag.B10G000833.1.v3.1	GO:0004364	UP	lateral root development
Pag.B07G000738.1.v3.1	GO:0006970	UP	cellular response to lipid
Pag.A01G000158.1.v3.1	#N/A	UP	#N/A
Pag.B12G000539.1.v3.1	GO:0003993	UP	acid phosphatase activity
Pag.B08G001980.1.v3.1	GO:0005886	UP	transmembrane transport
Pag.A12G000710.1.v3.1	GO:0005198	UP	intracellular protein transport
Pag.A01G002066.1.v3.1	GO:0005634	UP	regulation of DNA-templated transcription
Pag.A06G000339.1.v3.1	GO:0004069	UP	chloroplast
Pag.A01G000644.5.v3.1	GO:0005737	UP	response to cold
Pag.A19G000332.1.v3.1	GO:0005634	UP	methylation
Pag.A14G001427.1.v3.1	GO:0004176	UP	chloroplast thylakoid membrane

## Sheet: Down-regulated genes
Supplementary Table 2. DEGs in miR319a-OE transgenic plants.(30 down-regulated)
Gene ID	GO ID	Group	Description
Pag.B10G002384.1.v3.1	GO:0004674	DOWN	protein autophosphorylation
Pag.B14G001311.1.v3.1	GO:0003674	DOWN	phosphorylation
Pag.B04G001548.1.v3.1	GO:0003674	DOWN	biological_process
Pag.B01G002139.1.v3.1	GO:0005737	DOWN	response to gibberellin
Pag.A17G001290.1.v3.1	GO:0004861	DOWN	cyclin-dependent protein serine/threonine kinase inhibitor activity
Pag.A10G001947.1.v3.1	GO:0003700	DOWN	regulation of DNA-templated transcription
Pag.B01G002731.1.v3.1	GO:0003674	DOWN	regulation of DNA endoreduplication
Pag.B09G001081.1.v3.1	GO:0005634	DOWN	protein binding
Pag.B06G002478.2.v3.1	GO:0005576	DOWN	protein-containing complex assembly
Pag.A03G002212.1.v3.1	GO:0030599	DOWN	pectin catabolic process
Pag.A10G001014.1.v3.1	GO:0004674	DOWN	protein serine/threonine kinase activity
Pag.B13G000161.1.v3.1	GO:0005737	DOWN	lipid droplet
Pag.B12G000247.1.v3.1	#N/A	DOWN	#N/A
Pag.A16G000078.1.v3.1	GO:0003674	DOWN	aromatic compound biosynthetic process
Pag.B14G000393.1.v3.1	GO:0004857	DOWN	negative regulation of catalytic activity
Pag.B06G000384.1.v3.1	GO:0009507	DOWN	molybdate ion transmembrane transporter activity
Pag.A06G002231.5.v3.1	GO:0005811	DOWN	triterpenoid biosynthetic process
Pag.B10G001555.1.v3.1	GO:0000822	DOWN	phosphate ion transport
Pag.A16G001075.1.v3.1	GO:0005739	DOWN	xanthophyll biosynthetic process
Pag.B04G000486.2.v3.1	GO:0000976	DOWN	transcription cis-regulatory region binding
Pag.A01G005235.9.v3.1	GO:0005737	DOWN	cytoplasm
Pag.B01G000676.5.v3.1	GO:0005737	DOWN	cytoplasm
Pag.A06G001597.2.v3.1	GO:0004222	DOWN	regulation of RNA metabolic process
Pag.B06G002552.1.v3.1	GO:0005886	DOWN	chloroplast
Pag.B06G002852.1.v3.1	GO:0003674	DOWN	root development
Pag.B15G000111.7.v3.1	GO:0003723	DOWN	mitochondrion
Pag.A18G001259.2.v3.1	GO:0003674	DOWN	nucleus
Pag.B07G000975.1.v3.1	GO:0003674	DOWN	protein transport
Pag.B09G000180.2.v3.1	GO:0003674	DOWN	molecular_function
Pag.B09G001565.1.v3.1	GO:0003674	DOWN	regulation of signal transduction
