# Supplementary material for: MiR319a-mediated salt stress response in poplar
Source: Hortic Res. 2024 Jun 7;11(8):uhae157. doi: 10.1093/hr/uhae157 (PMC11298623; doi:10.1093/hr/uhae157)
Supplement: Web_Material_uhae157 [file web_material_uhae157.zip › Supplement Table 3. Primers used in this study.xlsx]

## Sheet: Primers
Supplementary Table 3. Primers used in this study
Primers Name	Primer Sequence (5'-3')
Primers for RT-qPCR analysis of stem-loop precursors of miR319 members
miR319a-F	AGCTGCCGACTCATTCATCC
miR319a-R	GGAGCTCCCTTCAGTCCAAG
miR319b-F	AGTTACCGACTCATTCATCCAA
miR319b-R	TTTGTCTCCCGCATCACTCA
miR319c-F	CGGGCGAAGGGTTTGGATTA
miR319c-R	GGAGCTCCCTTCAGTCCAAG
miR319d-F	AGGGTTTGGATTAGCTGCCG
miR319d-R	TCCCGCGTCATTCACACATT
miR319e-F	CCAATACGGAGGGCTGAGAA
miR319e-R	CAAAGCATGCGGAAGGAGTT
miR319f-F	GCTTCCTTCAGCCCACTCAT
miR319f-R	AGGAGCTCCCTTCAGTCCAA
miR319g-F	CTTTCAGCCCACTCGTGGAT
miR319g-R	AGGAGCTCCCTTCAGTCCAA
miR319h-F	TGTAGGGGCTAAAGTGCTCC
miR319h-R	ACAAAGCATGCGGAAGGAGT
miR319i-F	GAAATGGAGGTTCCTTCCAGC
miR319i-R	AGCTCCCTTCAGCCCAAAATA
Primers for gene clone
PagmiR319a-XbaI/SalI-F	TCTAGA TAATAGCTAAGAGAGCTTTCTTCAGTCCACTC
PagmiR319a-XbaI/SalI-R	GTCGACAAAAGGAAAGGGAGCTCCCTTCAGTCCAAGTACAGG
V/F-miR319a-KpnI/PstI-F	TAAGGAAGTT GGTACC AAGATTGTGGCTTTGACTACA
V/F-miR319a-KpnI/PstI-R	GCTTGCATGC CTGCAG AGATTTCCCAGGTCATTGA
Primers for transgenic identification by PCR
miR319a-MIMIC-F	AAGAAAAATGGCCATCCCCTAGC
miR319a-MIMIC-R	GAGGAATTCACTATAAAGAGAATCG
PagmiR319a-OE-F	GAGGACCTAACAGAACTCGCCG
PagmiR319a-OE-R	CCAAGTACAGGAAGCTTAGG
V-miR319a-F	GATCGCATCACATCATAC
V-miR319a-R	AGATTTCCCAGGTCATTGA
F-miR319a-F	GCACATCAAATGTGGACGG
F-miR319a-R	AGATTTCCCAGGTCATTGA
Primers for transgenic identification by PCR
mature OsamiR319a	TTGGACTGAAGGGTGCTCCC
mature PagmiR319a	TTGGACTGAAGGGAGCTCCC
miRNA internal primers
5.8S-F	ACGTCTGCCTGGGTGTCACGC
Primers for RT-qPCR analysis of the expression level of PagTCP genes
PagTCP2-F	AAAGCAGCTCAGGATGCAAT
PagTCP2-R	CCTGAACCTTTGCTCGTCTC
PagTCP3-F	TCACAACAAGCCGTCCTCTG
PagTCP3-R	CTTCAAGTCACCAGGCCAGT
PagTCP4-F	GCAATCGCAGAGGAACCAGA
PagTCP4-R	TCTTCAGTGTGGTTTGCGGT
PagTCP19-F	GGTGAGTCAATGGGGTCAGG
PagTCP19-R	GATTCACAGGATGGCCCAGA
PagTCP20-F	AACCCACATGAGCTACCCAC
PagTCP20-R	TGCTGCTTTATTCTCGCCCA
Primers for transcriptome identification by RT-qPCR
PagFBS1-F	GTGGTGCTTTAGTGAGCGGA
PagFBS1-R	TCCACACGACACAAAACCCT
PagSKOR-F	ACAGGTGGTATCGTGCATGG
PagSKOR-R	ATGATGTCCCAAGGCAAGCA
PagMYB52-F	TGAGGACGACAAACTCAGGC
PagMYB52-R	GCTTGGACTGTTCCCTTTGC
PagABCB15-F	AAGCACAGAGCGCAAGTAGT
PagABCB15-R	GTGGCTTTTCCAGACCCACT
PagHMG1-F	CGCCACTCCATGTCGTTACT
PagHMG1-R	GGGATCGATACTTGCGGGAG
PagChlAKR-F	TTGAAACGGTGGTGGGTAGG
PagChlAKR-R	TGAACATCTCACTGCGTCCC
PagXTR6-F	TGGAATGCAGATGACTGGGC
PagXTR6-R	CTGAAAGCCAAGCGTTGGTG
PagTRM12-F	TTGCAAAACTGTGCGGATGG
PagTRM12-R	TGCACCATCAGTCAACGTCA
Primers for salt-related genes by RT-qPCR
PagSOS1-F	CTTCAGATGATTGGAATCCAACGG
PagSOS1-R	GAAGAGCAACAGTGTAAGGGATTC
PagHKT1-F	CGTACCAACTTTCCAGGGCT
PagHKT1-R	CCCTTACTGCCCAGGACTTG
PagRD29A-F	GCACCACCAAAGGTTCATCT
PagRD29A-R	AACCTTTAACGGGATCAGCA
PagNHX2-F	CTTGTTTGTGGCACTCCTTTGT
PagNHX2-R	TCAAAGTGCCAGTACAGAGACC
Primers for xylem development genes by RT-qPCR
PagXCP-F	TCCTGAAATGGTGGGTGGTG
PagXCP-R	GTCCGTTGTCACTACCGTCA
PagIRX15-F	TCGATTATGGCTCCTTGCCC
PagIRX15-R	GCTTGATTTCGGCATGGGAC
PagWOX4-1-F	TTGGCACGTGGATTTTGGGA
PagWOX4-1-R	GCCACTGTCGGGTCTAATGA
PagVND6-1-F	CGGCTGGACAATGTACGAGT
PagVND6-1-R	GCATCATCAACACCGTCAGC
Internal primers
18S rRNA-F	CGAAGACGATCAGATACCGTCCTA
18S rRNA-R	TTTCTCATAAGGTGCTGGCGGAGT
